# Supplementary material for: A multi-ingredient, pre-workout supplement is apparently safe in healthy males and females
Source: Food Nutr Res. 2015 Jun 16;59:10.3402/fnr.v59.27470. doi: 10.3402/fnr.v59.27470 (PMC4471216; doi:10.3402/fnr.v59.27470)
Supplement: A multi-ingredient, pre-workout supplement is apparently safe in healthy males and females [file FNR-59-27470-s001.xlsx]

## Sheet: Sheet1
Variable	Treatment	PRE	POST	Delta	Reference Interval
Systolic BP (mm Hg)	CRL	125.6 ± 13.2	123.1 ± 15.1	0.1 ± 9.3	90 - 120
	G1	121.1 ± 14.8	124.1 ± 14.3	2.9 ± 7.5
	G2	123.9 ± 14.8	125.1 ± 13.1	1.2 ± 9.3
Diastolic BP (mm Hg)	CRL	78.9 ± 19.2	79.4 ± 7.3	-2.1 ± 17.1	60 - 80
	G1	76.5 ± 12.4	77.7 ± 10.1	1.2 ± 8.3
	G2	74.2 ± 9.7	76.1 ± 11.1	1.9 ± 6.2
Heart Rate (BPM)	CRL	59.6 ± 9.9	64.5 ± 7.5	5.8 ± 8.4	< 100
	G1	67.1 ± 11.0	68.7 ± 11.8	1.6 ± 6.2
	G2	65.0 ± 10.7	67.4 ± 9.9	2.4 ± 8.3
WBC (x10E3/uL)	CRL	125.6 ± 13.2	123.1 ± 15.1	0.0 ± 0.7	3.4 - 10.8
	G1	5.3 ± 1.0	5.9 ± 1.1	0.6 ± 0.6
	G2	6.3 ± 1.5	6.4 ± 1.3	0.1 ± 1.4
RBC (x10E6/uL)	CRL	5.1 ± 0.4	5.1 ± 0.4	0.0 ± 0.1	4.14 - 5.80
	G1	4.9 ± 0.4	5.0 ± 0.4	0.1 ± 0.2
	G2	4.9 ± 0.4	4.8 ± 0.4	-0.1 ± 0.2
Hemoglobin (g/dL)	CRL	15.8 ± 1.3	15.8 ± 1.3	0.0 ± 0.4	12.6 - 17.7
	G1	15.1 ± 1.3	15.1 ± 1.2	0.0 ± 0.6
	G2	15.3 ± 1.2	14.9 ± 1.3	-0.4 ± 0.5
Hematocrit (%)	CRL	46.4 ± 3.7	45.9 ± 3.8	-0.5 ± 1.1	37.5 - 51.0
	G1	44.1 ± 2.8	44.6 ± 3.4	0.5 ± 2.2
	G2	45.0 ± 2.8	44.1 ± 3.2	-0.9 ± 1.4
MCV (fL)	CRL	90.8 ± 1.9	90.2 ± 2.7	-0.6 ± 1.6	79 - 97
	G1	89.9 ± 2.8	89.8 ± 2.5	-0.1 ± 2.1
	G2	91.3 ± 3.2	91.8 ± 4.0	0.5 ± 1.6
MCH (pg)	CRL	30.9 ± 0.8	31.0 ± 0.9	0.1 ± 0.5	26.6 - 33.0
	G1	30.7 ± 1.1	30.2 ± 0.7*+$	-0.4 ± 0.8
	G2	30.9 ± 1.2	30.9 ± 1.1	0.0 ± 0.3
MCHC (g/dL)	CRL	34.0 ± 0.9	34.4 ± 0.7#$	0.4 ± 0.4	31.5 - 35.7
	G1	34.1 ± 0.9	33.8 ± 0.6	-0.4 ± 0.9
	G2	34.0 ± 1.0	33.8 ± 0.8	-0.2 ± 0.7
RDW (%)	CRL	13.4 ± 0.8	13.3 ± 0.3	-0.1 ± 0.6	12.3 - 15.4
	G1	13.2 ± 0.4	13.2 ± 0.5	0.0 ± 0.6
	G2	13.5 ± 0.5	13.5 ± 0.4	0.1 ± 0.3
Platelets (x10E3/uL)	CRL	261.9 ± 45.7	255.2 ± 41.2	-6.75 ± 19.4	155 - 379
	G1	223.8 ± 47.7	238.7 ± 49.6*+	14.9 ± 9.7
	G2	239.1 ± 28.3	230.8 ± 34.5*	-9.6 ± 14.4
Neutrophils (%)	CRL	53.3 ± 8.1	53.2 ± 7.3	-0.2 ± 6.6	40 - 74
	G1	50.6 ± 8.3	51.1 ± 8.8	0.5 ± 2.5
	G2	45.2 ± 6.2	44.8 ± 7.5	-0.5 ± 5.7
Lymphs (%)	CRL	34.4 ± 6.6	34.2 ± 5.9	-0.3 ± 5.3	14 - 46
	G1	38.2 ± 5.5	37.1 ± 8.1	-1.1 ± 4.5
	G2	40.6 ± 6.9	41.1 ± 6.3	0.4 ± 4.6
Monocytes (%)	CRL	9.3 ± 1.7	9.4 ± 1.6	0.1 ± 1.8	4 - 12
	G1	8.9 ± 2.0	8.9 ± 1.5	0.0 ± 1.1
	G2	8.4 ± 2.0	8.9 ± 2.3	0.5 ± 1.2
Eos (%)	CRL	2.3 ± 1.2	2.5 ± 1.6	0.2 ± 0.7	0 - 5
	G1	2.6 ± 1.7	3.3 ± 2.3	0.5 ± 1.7
	G2	4.8 ± 4.1	4.3 ± 2.7	-0.5 ± 3.1
Basos (%)	CRL	0.6 ± 0.9	0.9 ± 0.8	0.3 ± 0.8	0 - 3
	G1	0.5 ± 0.5	0.5 ± 0.52	0.0 ± 0.7
	G2	0.6 ± 0.5	0.6 ± 0.51	-0.1 ± 0.7
Neutrophils (Absolute) (x10E3/uL)	CRL	3.0 ± 0.9	2.9 ± 0.9	-0.1 ± 0.6	1.4 - 7.0
	G1	2.5 ± 0.6	2.9 ± 0.8	0.4 ± 0.6
	G2	2.9 ± 0.9	3.0 ± 0.9	0.0 ± 0.9
Lymphs (Absolute) (x10E3/uL)	CRL	1.9 ± 0.4	1.9 ± 0.4	0.0 ± 0.2	0.7 - 3.1
	G1	2.0 ± 0.4	2.2 ± 0.5	0.2 ± 0.2
	G2	2.5 ± 0.6	2.6 ± 0.7	0.1 ± 0.5
Monocytes (Absolute) (x10E3/uL)	CRL	0.5 ± 0.1	0.5 ± 0.1	0.0 ± 0.1	0.1 - 0.9
	G1	0.4 ± 0.1	0.5 ± 0.1	0.1 ± 0.1
	G2	0.5 ± 0.2	0.5 ± 0.2	0.0 ± 0.2
Eos (Absolute) (x10E3/uL)	CRL	0.1 ± 0.1	0.2 ± 0.1	0.0 ± 0.1	0.0 - 0.4
	G1	0.1 ± 0.1	0.2 ± 0.14	0.0 ± 0.1
	G2	0.3 ± 0.3	0.3 ± 0.2	0.0 ± 0.2
Baso (Absolute) (x10E3/uL)	CRL	0.03 ± 0.1	0.02 ± 0.0	0.0 ± 0.1	0.0 - 0.2
	G1	0.00 ± 0.0	0.01 ± 0.3	0.0 ± 0.0
	G2	0.01 ± 0.0	0.01 ± 0.0	0.0 ± 0.0
Serum Glucose (mg/dL)	CRL	84.1 ± 5.2	83.3 ± 5.8	-0.8 ± 6.4	65 - 99
	G1	86.5 ± 7.9	89.7 ± 5.6*	2.5 ± 5.9
	G2	87.4 ± 7.2	89.9 ± 6.6*	3.1 ± 6.4
BUN (mg/dL)	CRL	15.1 ± 2.1	14.9 ± 2.3	-0.2 ± 1.8	6 - 20
	G1	17.2 ± 4.8	18.2 ± 4.9	0.8 ± 2.6
	G2	15.5 ± 4.4	15.8 ± 4.0	0.4 ± 3.4
Serum Creatinine (mg/dL)	CRL	1.0 ± 0.2	1.0 ± 0.1	0.0 ± 0.1	0.76 - 1.27
	G1	1.1 ± 0.2	1.1 ± 0.2	0.0 ± 0.1
	G2	1.1 ± 0.2	1.1 ± 0.2	0.0 ± 0.1
eGFR (mL/min/1.73)	CRL	94.1 ± 17.0	95.2 ± 16.5	1.1 ± 7.2	>59
	G1	86.3 ± 16.5	88.8 ± 16.7	2.7 ± 7.3
	G2	91.2 ± 17.4	90.1 ± 16.7	-1.5 ± 11.5
BUN/Creatinine Ratio	CRL	15.4 ± 2.8	15.3 ± 3.8	-0.2 ± 1.9	8 - 19
	G1	15.4 ± 2.5	16.6 ± 3.0	1.0 ± 3.4
	G2	14.8 ± 5.3	14.8 ± 3.7	0.1 ± 4.0
Serum Sodium (mmol/L)	CRL	137.0 ± 2.7	136.4 ± 2.4	-0.6 ± 2.9	134 - 144
	G1	139.6 ± 1.4	140.0 ± 2.2*	0.3 ± 1.8
	G2	139.0 ± 2.2	138.7 ± 1.7*	-0.3 ± 1.6
Serum Potassium (mmol/L)	CRL	4.0 ± 0.3	4.1 ± 0.2	0.1 ± 0.3	3.5 - 5.2
	G1	4.4 ± 0.3	4.2 ± 0.4	-0.2 ± 0.2
	G2	4.3 ± 0.3	4.2 ± 0.3	-0.1 ± 0.3
Serum Chloride (mmol/L)	CRL	102.1 ± 2.3	101.8 ± 1.9	-0.3 ± 1.9	97 - 108
	G1	101.9 ± 1.9	102.5 ± 2.1	0.6 ± 2.1
	G2	100.9 ± 1.7	101.7 ± 1.8	0.8 ± 2.1
Carbon Dioxide (mmol/L)	CRL	22.5 ± 2.2	20.5 ± 1.7	-2.0 ± 2.2	19 - 28
	G1	23.4 ± 2.8	23.1 ± 2.8	-0.5 ± 1.6
	G2	23.0 ± 2.4	22.2 ± 2.8	-0.6 ± 3.2
Serum Calcium (mg/dL)	CRL	9.2 ± 0.2	9.2 ± 0.3	0.0 ± 0.3	8.7 - 10.2
	G1	9.6 ± 0.2	9.7 ± 0.2	0.2 ± 0.3
	G2	9.6 ± 0.3	9.6 ± 0.5	-0.1 ± 0.4
Serum Protein (g/dL)	CRL	6.9 ± 0.3	6.9 ± 0.3	-0.1 ± 0.3	6.0 - 8.5
	G1	6.9 ± 0.2	6.8 ± 0.2	0.0 ± 0.2
	G2	7.1 ± 0.4	6.8 ± 0.6	-0.3 ± 0.4
Serum Albumin (g/dL)	CRL	4.4 ± 0.2	4.4 ± 0.2	-0.1 ± 0.2	3.5 - 5.5
	G1	4.5 ± 0.2	4.5 ± 0.1	0.0 ± 0.1
	G2	4.6 ± 0.3	4.3 ± 0.4*+	-0.3 ± 0.3
Globulin (g/dL)	CRL	2.5 ± 0.4	2.5 ± 0.3	0.0 ± 0.2	1.5 - 4.5
	G1	2.4 ± 0.3	2.3 ± 0.3	-0.1 ± 0.1
	G2	2.6 ± 0.4	2.5 ± 0.4	-0.1 ± 0.2
Albumin:Globulin Ratio	CRL	1.8 ± 0.3	1.8 ± 0.3	0.0 ± 0.2	1.1 - 2.5
	G1	1.9 ± 0.3	2.0 ± 0.3*$	0.1 ± 0.1
	G2	1.8 ± 0.3	1.8 ± 0.3	0.0 ± 0.1
Bilirubin (mg/dl)	CRL	0.6 ± 0.2	0.6 ± 0.2	0.0 ± 0.2	0.0 - 1.2
	G1	0.6 ± 0.4	0.5 ± 0.4	-0.1 ± 0.2
	G2	0.6 ± 0.3	0.6 ± 0.3	-0.1 ± 0.2
Alkaline Phosphatase (IU/L)	CRL	60.6 ± 19.8	62.1 ± 21.0	1.5 ± 3.5	39 - 117
	G1	60.5 ± 8.0	60.1 ± 8.4	-0.3 ± 5.4
	G2	70.7 ± 21.0	67.1 ± 16.2	-3.9 ± 8.6
AST (IU/L)	CRL	25.9 ± 9.6	27.3 ± 8.7	1.4 ± 5.8	0 - 40
	G1	24.9 ± 6.8	24.7 ± 8.1	-0.1 ± 3.9
	G2	29.2 ± 10.4	27.9 ± 9.3	-1.4 ± 9.0
ALT (IU/L)	CRL	25.2 ± 9.3	25.9 ± 8.3	0.8 ± 7.6	0 - 44
	G1	26.3 ± 7.8	26.4 ± 10.0	0.1 ± 3.5
	G2	27.4 ± 12.0	26.5 ± 13.0	-1.1 ± 9.2
