# Supplementary material for: A multi-ingredient, pre-workout supplement is apparently safe in healthy males and females
Source: Food Nutr Res. 2015 Jun 16;59:10.3402/fnr.v59.27470. doi: 10.3402/fnr.v59.27470 (PMC4471216; doi:10.3402/fnr.v59.27470)
Supplement: A multi-ingredient, pre-workout supplement is apparently safe in healthy males and females [file FNR-59-27470-s002.xlsx]

## Sheet: Sheet1
Variable	Treatment	PRE	POST	Delta	Reference Interval
Systolic BP (mm Hg)	CRL	125.6 ± 13.2	123.1 ± 15.1	0.1 ± 9.3	90 - 120
	Lab 1	119.5 ± 15.7	120.2 ± 15.8	0.7 ± 4.3
	Lab 2	122.0 ± 15.2	126.7 ± 14.8	4.7 ± 4.0
Diastolic BP (mm Hg)	CRL	78.9 ± 19.2	79.4 ± 7.3	-2.1 ± 17.1	60 - 80
	Lab 1	80.7 ± 13.7	75.3 ± 11.7	-5.4 ± 9.46
	Lab 2	73.8 ± 11.5	79.3 ± 9.2	5.6 ± 3.4
Heart Rate (BPM)	CRL	59.6 ± 9.9	64.5 ± 7.5+#	5.8 ± 8.4	< 100
	Lab 1	62.9 ± 13.4	58.8 ± 10.3	-4.1 ± 5.3
	Lab 2	69.9 ± 8.7	75.3 ± 7.3*+#	5.4 ± 3.0
WBC (x10E3/uL)	CRL	125.6 ± 13.2	123.1 ± 15.1	0.0 ± 0.7	3.4 - 10.8
	Lab 1	5.4 ± 1.0	5.4 ± 1.4	0.0 ± 0.5
	Lab 2	5.2 ± 1.0	6.3 ± 0.7*#	1.0 ± 0.3
RBC (x10E6/uL)	CRL	5.1 ± 0.4	5.1 ± 0.4	0.0 ± 0.1	4.14 - 5.80
	Lab 1	4.9 ± 0.6	4.9 ± 0.6	-0.0 ± 0.2
	Lab 2	4.9 ± 0.2	5.0 ± 0.3	0.1 ± 0.1
Hemoglobin (g/dL)	CRL	15.8 ± 1.3	15.8 ± 1.3	0.0 ± 0.4	12.6 - 17.7
	Lab 1	15.1 ± 1.7	14.9 ± 1.5	-0.2 ± 0.7
	Lab 2	15.1 ± 1.1	15.2 ± 1.0	0.1 ± 0.5
Hematocrit (%)	CRL	46.4 ± 3.7	45.9 ± 3.8	-0.5 ± 1.1	37.5 - 51.0
	Lab 1	44.2 ± 4.3	44.0 ± 4.6	-0.2 ± 2.7
	Lab 2	44.1 ± 1.7	45.1 ± 2.4	1.0 ± 1.8
MCV (fL)	CRL	90.8 ± 1.9	90.2 ± 2.7	-0.6 ± 1.6	79 - 97
	Lab 1	89.8 ± 2.9	89.8 ± 3.5	0.0 ± 2.3
	Lab 2	90.0 ± 3.0	89.8 ± 1.7	-0.2 ± 2.0
MCH (pg)	CRL	30.9 ± 0.8	31.0 ± 0.9	0.1 ± 0.5	26.6 - 33.0
	Lab 1	30.6 ± 0.7	30.4 ± 1.0	-0.2 ± 0.6
	Lab 2	30.7 ± 1.2	30.1 ± 0.5*	-0.6 ± 1.0
MCHC (g/dL)	CRL	34.0 ± 0.9	34.4 ± 0.7	0.4 ± 0.4	31.5 - 35.7
	Lab 1	34.1 ± 0.6	33.9 ± 0.6	-0.2 ± 0.7
	Lab 2	34.3 ± 1.1	33.7 ± 0.5*+	-0.6 ± 1.1
RDW (%)	CRL	13.4 ± 0.8	13.3 ± 0.3	-0.1 ± 0.6	12.3 - 15.4
	Lab 1	13.1 ± 0.4	13.2 ± 0.6	0.1 ± 0.2
	Lab 2	13.3 ± 0.5	13.1 ± 0.5	-0.1 ± 0.7
Platelets (x10E3/uL)	CRL	261.9 ± 45.7	255.2 ± 41.2	-6.75 ± 19.4	155 - 379
	Lab 1	262.2 ± 45.7	276.2 ± 49.4*	14.0 ± 11.9
	Lab 2	196.7 ± 21.8	212.2 ± 25.5*#	15.6 ± 8.6
Neutrophils (%)	CRL	53.3 ± 8.1	53.2 ± 7.3	-0.2 ± 6.6	40 - 74
	Lab 1	51.8 ± 6.4	51.7 ± 6.6	-0.2 ± 2.6
	Lab 2	49.8 ± 9.6	50.8 ± 10.4	1.0 ± 2.4
Lymphs (%)	CRL	34.4 ± 6.6	34.2 ± 5.9	-0.3 ± 5.3	14 - 46
	Lab 1	37.8 ± 4.8	37.7 ± 6.0	-0.2 ± 2.2
	Lab 2	38.4 ± 6.1	36.8 ± 9.5	-1.7 ± 5.6
Monocytes (%)	CRL	9.3 ± 1.7	9.4 ± 1.6	0.1 ± 1.8	4 - 12
	Lab 1	8.0 ± 1.4	8.2 ± 1.6	0.2 ± 1.3
	Lab 2	9.2 ± 2.4	9.1 ± 1.6	-0.1 ± 1.1
Eos (%)	CRL	2.3 ± 1.2	2.5 ± 1.6	0.2 ± 0.7	0 - 5
	Lab 1	2.0 ± 1.5	2.0 ± 0.9	0.0 ± 1.1
	Lab 2	3.0 ± 1.6	3.9 ± 2.6	0.9 ± 2.0
Basos (%)	CRL	0.6 ± 0.9	0.9 ± 0.8	0.3 ± 0.8	0 - 3
	Lab 1	0.3 ± 0.5	0.5 ± 0.5	0.2 ± 0.4
	Lab 2	0.6 ± 0.5	0.4 ± 0.5	-0.1 ± 0.8
Neutrophils (Absolute) (x10E3/uL)	CRL	3.0 ± 0.9	2.9 ± 0.9	-0.1 ± 0.6	1.4 - 7.0
	Lab 1	2.8 ± 0.6	2.8 ± 0.8	0.0 ± 0.3
	Lab 2	2.6 ± 0.9	3.2 ± 1.0	0.6 ± 0.7
Lymphs (Absolute) (x10E3/uL)	CRL	1.9 ± 0.4	1.9 ± 0.4	0.0 ± 0.2	0.7 - 3.1
	Lab 1	2.1 ± 0.5	2.1 ± 0.6	0.0 ± 0.2
	Lab 2	2.0 ± 0.3	2.2 ± 0.4*+	0.3 ± 0.2
Monocytes (Absolute) (x10E3/uL)	CRL	0.5 ± 0.1	0.5 ± 0.1	0.0 ± 0.1	0.1 - 0.9
	Lab 1	0.4 ± 0.1	0.4 ± 0.1	0.0 ± 0.1
	Lab 2	0.4 ± 0.1	0.6 ± 0.1*+#	0.1 ± 0.1
Eos (Absolute) (x10E3/uL)	CRL	0.1 ± 0.1	0.2 ± 0.1	0.0 ± 0.1	0.0 - 0.4
	Lab 1	0.1 ± 0.0	0.1 ± 0.1	0.0 ± 0.1
	Lab 2	0.2 ± 0.1	0.2 ± 0.2	0.0 ± 0.1
Baso (Absolute) (x10E3/uL)	CRL	0.0 ± 0.1	0.0 ± 0.0	0.0 ± 0.1	0.0 - 0.2
	Lab 1	0.0 ± 0.0	0.0 ± 0.0	0.0 ± 0.0
	Lab 2	0.0 ± 0.0	0.0 ± 0.0	0.0 ± 0.0
Serum Glucose (mg/dL)	CRL	84.1 ± 5.2	83.3 ± 5.8	-0.8 ± 6.4	65 - 99
	Lab 1	85.5 ± 5.0	88.7 ± 4.2	3.2 ± 4.4
	Lab 2	87.3 ± 9.1	89.4 ± 6.9	2.1 ± 6.9
BUN (mg/dL)	CRL	15.1 ± 2.1	14.9 ± 2.3	-0.2 ± 1.8	6 - 20
	Lab 1	12.8 ± 3.1	13.7 ± 3.3	0.8 ± 2.4
	Lab 2	19.9 ± 3.0	20.7 ± 3.6	0.8 ± 2.9
Serum Creatinine (mg/dL)	CRL	1.0 ± 0.2	1.0 ± 0.1	0.0 ± 0.1	0.76 - 1.27
	Lab 1	0.9 ± 0.1	0.9 ± 0.2	0.0 ± 0.1
	Lab 2	1.3 ± 0.1	1.2 ± 0.1	-0.1 ± 0.1
eGFR (mL/min/1.73)	CRL	94.1 ± 17.0	95.2 ± 16.5	1.1 ± 7.2	>59
	Lab 1	95.5 ± 21.7	92.7 ± 24.4	-2.8 ± 4.0
	Lab 2	79.9 ± 6.4	86.3 ± 7.7	6.4 ± 6.6
BUN/Creatinine Ratio	CRL	15.4 ± 2.8	15.3 ± 3.8	-0.2 ± 1.9	8 - 19
	Lab 1	14.0 ± 2.3	14.7 ± 2.8	0.7 ± 3.3
	Lab 2	16.1 ± 2.3	17.3 ± 3.0	1.2 ± 3.6
Serum Sodium (mmol/L)	CRL	137.0 ± 2.7	136.4 ± 2.4	-0.6 ± 2.9	134 - 144
	Lab 1	138.8 ± 1.8	139.0 ± 3.1	0.2 ± 2.8
	Lab 2	140.2 ± 0.7	140.6 ± 0.9	0.3 ± 0.9
Serum Potassium (mmol/L)	CRL	4.0 ± 0.3	4.1 ± 0.2	0.1 ± 0.3	3.5 - 5.2
	Lab 1	4.3 ± 0.3	4.0 ± 0.5	-0.2 ± 0.2
	Lab 2	4.5 ± 0.4	4.4 ± 0.3	-0.1 ± 0.3
Serum Chloride (mmol/L)	CRL	102.1 ± 2.3	101.8 ± 1.9	-0.3 ± 1.9	97 - 108
	Lab 1	103.2 ± 1.2	103.3 ± 2.6	0.2 ± 2.6
	Lab 2	100.7 ± 2.1	101.6 ± 1.8	0.9 ± 1.8
Carbon Dioxide (mmol/L)	CRL	22.5 ± 2.2	20.5 ± 1.7+#$	-2.0 ± 2.2	19 - 28
	Lab 1	20.7 ± 1.5	20.3 ± 1.8	-0.3 ± 2.0
	Lab 2	25.4 ± 1.1	24.8 ± 1.5#	-0.7 ± 1.3
Serum Calcium (mg/dL)	CRL	9.2 ± 0.2	9.2 ± 0.3#	0.0 ± 0.3	8.7 - 10.2
	Lab 1	9.5 ± 0.2	9.5 ± 0.1	0.0 ± 0.2
	Lab 2	9.6 ± 0.2	9.9 ± 0.2*#	0.3 ± 0.2
Serum Protein (g/dL)	CRL	6.9 ± 0.3	6.9 ± 0.3	-0.1 ± 0.3	6.0 - 8.5
	Lab 1	7.0 ± 0.3	6.9 ± 0.2	-0.1 ± 0.1
	Lab 2	6.9 ± 0.2	6.8 ± 0.4	0.0 ± 0.2
Serum Albumin (g/dL)	CRL	4.4 ± 0.2	4.4 ± 0.2	-0.1 ± 0.2	3.5 - 5.5
	Lab 1	4.4 ± 0.2	4.4 ± 0.1	0.0 ± 0.2
	Lab 2	4.6 ± 0.1	4.6 ± 0.2	0.0 ± 0.1
Globulin (g/dL)	CRL	2.5 ± 0.4	2.5 ± 0.3	0.0 ± 0.2	1.5 - 4.5
	Lab 1	2.6 ± 0.3	2.5 ± 0.2	-0.1 ± 0.1
	Lab 2	2.3 ± 0.3	2.3 ± 0.3	0.0 ± 0.1
Albumin:Globulin Ratio	CRL	1.8 ± 0.3	1.8 ± 0.3	0.0 ± 0.2	1.1 - 2.5
	Lab 1	1.7 ± 0.2	1.8 ± 0.2	0.1 ± 0.1
	Lab 2	2.1 ± 0.2	2.2 ± 0.3	0.1 ± 0.1
Bilirubin (mg/dl)	CRL	0.6 ± 0.2	0.6 ± 0.2	0.0 ± 0.2	0.0 - 1.2
	Lab 1	0.6 ± 0.6	0.7 ± 0.6	0.1 ± 0.3
	Lab 2	0.6 ± 0.3	0.4 ± 0.2	-0.1 ± 0.1
Alkaline Phosphatase (IU/L)	CRL	60.6 ± 19.8	62.1 ± 21.0	1.5 ± 3.5	39 - 117
	Lab 1	57.0 ± 9.3	57.8 ± 10.3	0.8 ± 4.7
	Lab 2	63.3 ± 5.8	62.2 ± 6.5	-1.1 ± 5.9
AST (IU/L)	CRL	25.9 ± 9.6	27.3 ± 8.7	1.4 ± 5.8	0 - 40
	Lab 1	20.2 ± 5.6	20.2 ± 7.1	0.0 ± 5.4
	Lab 2	27.0 ± 6.9	26.8 ± 8.0	-0.2 ± 2.9
ALT (IU/L)	CRL	25.2 ± 9.3	25.9 ± 8.3	0.8 ± 7.6	0 - 44
	Lab 1	20.5 ± 5.6	18.2 ± 5.1	-2.3 ± 3.7
	Lab 2	28.8 ± 8.2	30.6 ± 9.6	1.8 ± 2.4
