# Supplementary material for: A multi-ingredient, pre-workout supplement is apparently safe in healthy males and females
Source: Food Nutr Res. 2015 Jun 16;59:10.3402/fnr.v59.27470. doi: 10.3402/fnr.v59.27470 (PMC4471216; doi:10.3402/fnr.v59.27470)
Supplement: A multi-ingredient, pre-workout supplement is apparently safe in healthy males and females [file FNR-59-27470-s003.xlsx]

## Sheet: Sheet1
Variable	Treatment	PRE	POST	Delta	Reference Interval
Systolic BP (mm Hg)	CRL	125.6 ± 13.2	123.1 ± 15.1	0.1 ± 9.3	90 - 120
	Lab 1	126.1 ± 16.8	124.3 ± 16.3	-1.8 ± 2.0
	Lab 2	122.5 ± 13.6	128.0 ± 13.0	5.5 ± 3.3
Diastolic BP (mm Hg)	CRL	78.9 ± 19.2	79.4 ± 7.3	-2.1 ± 17.1	60 - 80
	Lab 1	74.3 ± 8.7	74.7 ± 12.5	0.4 ± 8.0
	Lab 2	74.1 ± 11.4	77.8 ± 9.8	3.6 ± 3.1
Heart Rate (BPM)	CRL	59.6 ± 9.9	64.5 ± 7.5+	5.8 ± 8.4	< 100
	Lab 1	66.3 ± 12.4	62.5 ± 9.7	-3.8 ± 5.6
	Lab 2	63.5 ± 9.0	72.9 ± 7.1*+#	9.4 ± 4.1
WBC (x10E3/uL)	CRL	125.6 ± 13.2	123.1 ± 15.1	0.0 ± 0.7	3.4 - 10.8
	Lab 1	6.2 ± 1.3	6.2 ± 1.4	0.0 ± 1.7
	Lab 2	6.4 ± 1.7	6.6 ± 1.2	0.2 ± 1.1
RBC (x10E6/uL)	CRL	5.1 ± 0.4	5.1 ± 0.4	0.0 ± 0.1	4.14 - 5.80
	Lab 1	5.1 ± 0.5	5.0 ± 0.5	-0.1 ± 0.1
	Lab 2	4.8 ± 0.2	4.7 ± 0.3	-0.1 ± 0.3
Hemoglobin (g/dL)	CRL	15.8 ± 1.3	15.8 ± 1.3	0.0 ± 0.4	12.6 - 17.7
	Lab 1	15.7 ± 1.3	15.3 ± 1.2	-0.4 ± 0.4
	Lab 2	14.8 ± 0.9	14.5 ± 1.3	-0.3 ± 0.5
Hematocrit (%)	CRL	46.4 ± 3.7	45.9 ± 3.8	-0.5 ± 1.1	37.5 - 51.0
	Lab 1	46.2 ± 3.0	45.4 ± 2.9	-0.8 ± 1.3
	Lab 2	43.7 ± 1.8	42.6 ± 2.9	-1.1 ± 1.6
MCV (fL)	CRL	90.8 ± 1.9	90.2 ± 2.7	-0.6 ± 1.6	79 - 97
	Lab 1	91.2 ± 4.2	92.2 ± 5.3	1.0 ± 1.9
	Lab 2	91.4 ± 1.7	91.4 ± 1.8	0.0 ± 1.2
MCH (pg)	CRL	30.9 ± 0.8	31.0 ± 0.9	0.1 ± 0.5	26.6 - 33.0
	Lab 1	30.9 ± 1.3	30.9 ± 1.3	0.0 ± 0.3
	Lab 2	30.9 ± 1.1	31.0 ± 0.9	0.0 ± 0.3
MCHC (g/dL)	CRL	34.0 ± 0.9	34.4 ± 0.7#$	0.4 ± 0.4	31.5 - 35.7
	Lab 1	34.0 ± 0.9	33.6 ± 0.8	-0.4 ± 0.8
	Lab 2	33.9 ± 0.9	33.9 ± 0.8	0.1 ± 0.5
RDW (%)	CRL	13.4 ± 0.8	13.3 ± 0.3	-0.1 ± 0.6	12.3 - 15.4
	Lab 1	13.6 ± 0.6	13.6 ± 0.5	0.0 ± 0.1
	Lab 2	13.3 ± 0.5	13.4 ± 0.2	0.1 ± 0.4
Platelets (x10E3/uL)	CRL	261.9 ± 45.7	255.2 ± 41.2	-6.75 ± 19.4	155 - 379
	Lab 1	238.8 ± 33.1	227.8 ± 45.7	-11.0 ± 19.0
	Lab 2	243.0 ± 23.5	234.9 ± 21.5	-8.1 ± 7.3
Neutrophils (%)	CRL	53.3 ± 8.1	53.2 ± 7.3	-0.2 ± 6.6	40 - 74
	Lab 1	47.2 ± 7.6	46.8 ± 9.1	-0.4 ± 7.2
	Lab 2	43.0 ± 3.5	42.5 ± 4.9	-0.5 ± 3.6
Lymphs (%)	CRL	34.4 ± 6.6	34.2 ± 5.9	-0.3 ± 5.3	14 - 46
	Lab 1	40.7 ± 9.4	40.1 ± 8.4	-0.6 ± 5.9
	Lab 2	40.6 ± 2.9	42.1 ± 2.9	1.5 ± 2.7
Monocytes (%)	CRL	9.3 ± 1.7	9.4 ± 1.6	0.1 ± 1.8	4 - 12
	Lab 1	8.3 ± 1.9	9.0 ± 2.3	0.7 ± 1.6
	Lab 2	8.9 ± 2.2	9.3 ± 2.4	0.4 ± 0.7
Eos (%)	CRL	2.3 ± 1.2	2.5 ± 1.6	0.2 ± 0.7	0 - 5
	Lab 1	3.2 ± 3.0	3.6 ± 2.2	0.3 ± 2.8
	Lab 2	6.9 ± 4.6	5.5 ± 2.8	-1.4 ± 3.3
Basos (%)	CRL	0.6 ± 0.9	0.9 ± 0.8	0.3 ± 0.8	0 - 3
	Lab 1	0.6 ± 0.5	0.6 ± 0.5	0.0 ± 0.7
	Lab 2	0.8 ± 0.5	0.6 ± 0.5	-0.1 ± 0.6
Neutrophils (Absolute) (x10E3/uL)	CRL	3.0 ± 0.9	2.9 ± 0.9	-0.1 ± 0.6	1.4 - 7.0
	Lab 1	2.9 ± 1.0	2.9 ± 0.9	0.0 ± 1.2
	Lab 2	2.8 ± 0.7	2.8 ± 0.8	0.1 ± 0.5
Lymphs (Absolute) (x10E3/uL)	CRL	1.9 ± 0.4	1.9 ± 0.4	0.0 ± 0.2	0.7 - 3.1
	Lab 1	2.5 ± 0.5	2.5 ± 0.8	0.0 ± 0.5
	Lab 2	2.5 ± 0.6	2.7 ± 0.5	0.2 ± 0.5
Monocytes (Absolute) (x10E3/uL)	CRL	0.5 ± 0.1	0.5 ± 0.1	0.0 ± 0.1	0.1 - 0.9
	Lab 1	0.5 ± 0.2	0.6 ± 0.2	0.0 ± 0.2
	Lab 2	0.6 ± 0.2	0.5 ± 0.2	0.0 ± 0.1
Eos (Absolute) (x10E3/uL)	CRL	0.1 ± 0.1	0.2 ± 0.1	0.0 ± 0.1	0.0 - 0.4
	Lab 1	0.2 ± 0.2	0.2 ± 0.1	0.0 ± 0.2
	Lab 2	0.5 ± 0.4	0.4 ± 0.3	-0.1 ± 0.3
Baso (Absolute) (x10E3/uL)	CRL	0.0 ± 0.1	0.0 ± 0.0	0.0 ± 0.1	0.0 - 0.2
	Lab 1	0.0 ± 0.0	0.0 ± 0.0	0.0 ± 0.0
	Lab 2	0.0 ± 0.0	0.0 ± 0.0	0.0 ± 0.0
Serum Glucose (mg/dL)	CRL	84.1 ± 5.2	83.3 ± 5.8	-0.8 ± 6.4	65 - 99
	Lab 1	84.7 ± 8.7	87.3 ± 6.3	2.7 ± 7.5
	Lab 2	90.4 ± 4.4	93.9 ± 4.7*#	3.5 ± 5.5
BUN (mg/dL)	CRL	15.1 ± 2.1	14.9 ± 2.3	-0.2 ± 1.8	6 - 20
	Lab 1	16.1 ± 5.2	15.8 ± 4.1	-0.3 ± 3.6
	Lab 2	14.9 ± 3.9	16.1 ± 4.4	1.3 ± 3.2
Serum Creatinine (mg/dL)	CRL	1.0 ± 0.2	1.0 ± 0.1	0.0 ± 0.1	0.76 - 1.27
	Lab 1	1.1 ± 0.2	1.1 ± 0.2	0.0 ± 0.1
	Lab 2	1.0 ± 0.1	1.0 ± 0.2	0.0 ± 0.1
eGFR (mL/min/1.73)	CRL	94.1 ± 17.0	95.2 ± 16.5	1.1 ± 7.2	>59
	Lab 1	84.1 ± 20.1	82.8 ± 15.6	-1.3 ± 8.1
	Lab 2	100.1 ± 10.5	98.4 ± 15.9	-1.8 ± 15.1
BUN/Creatinine Ratio	CRL	15.4 ± 2.8	15.3 ± 3.8	-0.2 ± 1.9	8 - 19
	Lab 1	15.1 ± 6.9	14.2 ± 4.0	-0.9 ± 3.6
	Lab 2	14.8 ± 3.6	15.9 ± 3.6	1.1 ± 4.5
Serum Sodium (mmol/L)	CRL	137.0 ± 2.7	136.4 ± 2.4	-0.6 ± 2.9	134 - 144
	Lab 1	137.7 ± 1.0	137.4 ± 1.1	-0.2 ± 1.6
	Lab 2	140.4 ± 2.4	140.0 ± 1.2*#	-0.4 ± 1.8
Serum Potassium (mmol/L)	CRL	4.0 ± 0.3	4.1 ± 0.2	0.1 ± 0.3	3.5 - 5.2
	Lab 1	4.1 ± 0.2	4.0 ± 0.3	0.0 ± 0.3
	Lab 2	4.5 ± 0.3	4.2 ± 0.3	-0.3 ± 0.3
Serum Chloride (mmol/L)	CRL	102.1 ± 2.3	101.8 ± 1.9	-0.3 ± 1.9	97 - 108
	Lab 1	101.6 ± 1.3	101.7 ± 1.7	0.1 ± 2.1
	Lab 2	100.6 ± 1.8	102.1 ± 1.8	1.5 ± 1.9
Carbon Dioxide (mmol/L)	CRL	22.5 ± 2.2	20.5 ± 1.7	-2.0 ± 2.2	19 - 28
	Lab 1	21.3 ± 2.1	21.4 ± 2.5	0.1 ± 3.2
	Lab 2	24.6 ± 1.2	23.1 ± 3.1	-1.5 ± 3.1
Serum Calcium (mg/dL)	CRL	9.2 ± 0.2	9.2 ± 0.3	0.0 ± 0.3	8.7 - 10.2
	Lab 1	9.5 ± 0.3	9.3 ± 0.5	-0.1 ± 0.5
	Lab 2	9.9 ± 0.3	9.8 ± 0.3	-0.1 ± 0.3
Serum Protein (g/dL)	CRL	6.9 ± 0.3	6.9 ± 0.3	-0.1 ± 0.3	6.0 - 8.5
	Lab 1	7.2 ± 0.5	6.9 ± 0.6	-0.3 ± 0.4
	Lab 2	7.1 ± 0.4	6.7 ± 0.7	-0.4 ± 0.5
Serum Albumin (g/dL)	CRL	4.4 ± 0.2	4.4 ± 0.2	-0.1 ± 0.2	3.5 - 5.5
	Lab 1	4.4 ± 0.3	4.2 ± 0.4	-0.2 ± 0.3
	Lab 2	4.7 ± 0.2	4.4 ± 0.3	-0.3 ± 0.2
Globulin (g/dL)	CRL	2.5 ± 0.4	2.5 ± 0.3	0.0 ± 0.2	1.5 - 4.5
	Lab 1	2.7 ± 0.3	2.7 ± 0.3	0.0 ± 0.2
	Lab 2	2.4 ± 0.4	2.3 ± 0.4	-0.1 ± 0.2
Albumin:Globulin Ratio	CRL	1.8 ± 0.3	1.8 ± 0.3	0.0 ± 0.2	1.1 - 2.5
	Lab 1	1.6 ± 0.2	1.6 ± 0.2	-0.1 ± 0.1
	Lab 2	2.0 ± 0.4	2.0 ± 0.3	0.0 ± 0.2
Bilirubin (mg/dl)	CRL	0.6 ± 0.2	0.6 ± 0.2	0.0 ± 0.2	0.0 - 1.2
	Lab 1	0.6 ± 0.2	0.5 ± 0.3	-0.1 ± 0.2
	Lab 2	0.6 ± 0.3	0.5 ± 0.3	-0.1 ± 0.1
Alkaline Phosphatase (IU/L)	CRL	60.6 ± 19.8	62.1 ± 21.0	1.5 ± 3.5	39 - 117
	Lab 1	69.9 ± 25.3	65.9 ± 19.2	-4.0 ± 9.4
	Lab 2	72.4 ± 18.2	68.6 ± 14.5	-3.8 ± 8.3
AST (IU/L)	CRL	25.9 ± 9.6	27.3 ± 8.7	1.4 ± 5.8	0 - 40
	Lab 1	31.7 ± 10.7	31.0 ± 9.7	-0.7 ± 10.7
	Lab 2	28.1 ± 9.8	25.9 ± 8.0	-2.3 ± 7.2
ALT (IU/L)	CRL	25.2 ± 9.3	25.9 ± 8.3	0.8 ± 7.6	0 - 44
	Lab 1	30.1 ± 11.2	27.9 ± 14.2	-2.2 ± 12.0
	Lab 2	26.1 ± 13.0	26.4 ± 12.4	0.3 ± 5.1
